# Supplementary material for: Genomic Insights into the Role of cAMP in Carotenoid Biosynthesis: Enhancing β-Carotene Production in Escherichia coli via cyaA Deletion
Source: Int J Mol Sci. 2024 Nov 28;25(23):12796. doi: 10.3390/ijms252312796 (PMC11641309; doi:10.3390/ijms252312796)
Supplement: Supplementary file 1 [file ijms-25-12796-s001.zip]

Archive with 1 entries (1 files):
- ijms-3271122-supplementary.pdf
